# Supplementary material for: A Causal Regulation Modeling Algorithm for Temporal Events with Application to Escherichia coli’s Aerobic to Anaerobic Transition
Source: Int J Mol Sci. 2024 May 22;25(11):5654. doi: 10.3390/ijms25115654 (PMC11171773; doi:10.3390/ijms25115654)
Supplement: Supplementary file 1 [file ijms-25-05654-s001.zip]

Archive with 2 entries (2 files):
- Supplementary File.pdf
- Supplementary Methods.pdf
